# Supplementary material for: Brachial Tunneled Peripherally Inserted Central Catheters and the Risk of Catheter Complications: A Systematic Review and Meta-Analysis
Source: Nurs Rep. 2024 Feb 18;14(1):455–67. doi: 10.3390/nursrep14010035 (PMC10885060; doi:10.3390/nursrep14010035)
Supplement: Supplementary file 1 [file nursrep-14-00035-s001.zip]

Archive with 1 entries (1 files):
- nursrep-2657475-supplementary.pdf
